# Supplementary material for: Healthcare Resource Utilization and Treatment Costs for Blastic Plasmacytoid Dendritic Cell Neoplasm: A PETHEMA Study
Source: Cancers (Basel). 2025 Aug 29;17(17):2844. doi: 10.3390/cancers17172844 (PMC12427538; doi:10.3390/cancers17172844)
Supplement: Supplementary file 1 [file cancers-17-02844-s001.zip]

Archive with 1 entries (1 files):
- cancers-3777429-supplementary.pdf
